# Supplementary material for: A RAB3GAP1 SINE Insertion in Alaskan Huskies with Polyneuropathy, Ocular Abnormalities, and Neuronal Vacuolation (POANV) Resembling Human Warburg Micro Syndrome 1 (WARBM1)
Source: G3 (Bethesda). 2015 Nov 23;6(2):255–62. doi: 10.1534/g3.115.022707 (PMC4751546; doi:10.1534/g3.115.022707)
Supplement: Supporting Information [file supp_g3.115.022707_TableS1.xlsx]

## Sheet: Tabelle1
Table S1 RAB3GAP1:c.614_615ins218 genotypes of 541 dogs from 68 different dog breeds.
Breed Abbreviation	Breed	Number of dogs	Genotype
			wt/wt	I/wt	I/I
AC	Australian Cattle Dog	8	8
AI	Akita Inu	8	8
AM	Alaskan Malamute	6	6
AP	Appenzeller Mountain Dog	8	8
AU	Australian Shepherd	8	8
BA	Barbet	8	8
BC	Border Collie	7	7
BD	Bearded Collie	8	8
BE	Beagle	8	8
BN	Boston Terrier	8	8
BO	Barsoi	8	8
BR	Briard	8	8
BS	Bernese Mountain Dog	8	8
CC	Chinese Crested Dog	6	6
CE	Cairn Terrier	8	8
CH	Chihuahua	8	8
CS	Cão da Serra de Aires	8	8
DD	Great Dane	8	8
DH	Dachshund	8	8
DO	Doberman Pinscher	8	8
DS	German Shepherd	8	8
DW	Deutscher Wachtelhund	8	8
EL	Elo	8	8
EN	Entlebucher Mountain Dog	8	8
EU	Eurasier	8	8
FB	French Bulldog	8	8
FR	Flat Coated Retriever	7	7
GD	Groenendael	8	8
GH	Greenland Dog (Grönlandhund)	15	15
GP	Poodle	8	8
GR	Golden Retriever	8	8
GS	German Spitz (Grossspitz)	8	8
GY	Greyhound	8	8
HW	Hovawart	8	8
IT	Irish Terrier	8	8
IW	Italian Greyhound	6	6
JR	Jack Russell Terrier	6	6
KF	Kromfohrländer	8	8
KS	German Spitz (Kleinspitz)	8	8
LA	Labrador Retriever	8	8
LB	Leonberger	8	8
LN	Landseer	8	8
LR	Lagotto romagnolo	8	8
MA	Malinois	8	8
MU	Mudi	7	7
MX	Mexican Hairless Dog	6	6
NF	Newfoundland	8	8
NR	Nova Scotia Duck Tolling Retriever	8	8
NS	Schapendoes	8	8
NW	Norwich Terrier	8	8
PE	Perro de Agua Espanõl	8	8
PH	Peruvian Hairless Dog	7	7
PO	Polski Owczarek Nizinny	8	8
RP	Miniature Pinscher	8	8
RR	Rhodesian Ridgeback	8	8
RS	Giant Schnauzer	8	8
SB	Saint Bernard	8	8
SA	Samoyede	25	25
SC	Scottish Terrier	8	8
SG	Sloughi	7	7
SL	Saluki	4	4
SY	Siberian Husky	2	2
TT	Tibet Terrier	8	8
WH	Whippet	8	8
WS	Keeshound (Wolfsspitz)	8	8
WW	West Highland White Terrier	6	6
YT	Yorkshire Terrier	8	8
ZS	Pomeranian (Zwergspitz)	8	8
Total number	68 breeds	541	541	0	0
