# Supplementary material for: A RAB3GAP1 SINE Insertion in Alaskan Huskies with Polyneuropathy, Ocular Abnormalities, and Neuronal Vacuolation (POANV) Resembling Human Warburg Micro Syndrome 1 (WARBM1)
Source: G3 (Bethesda). 2015 Nov 23;6(2):255–62. doi: 10.1534/g3.115.022707 (PMC4751546; doi:10.1534/g3.115.022707)
Supplement: Supporting Information [file supp_g3.115.022707_TableS2.xlsx]

## Sheet: Linkage Data
Table S2. Genome regions that showed positive LOD scores in the linkage analysis.
CanFam 3.1 assembly
Chromosome	Start	Stop	Size (bp)	Maximum LOD Score	Alpha
2	84677883	85360096	682214	1.976	1
11	59519697	74329057	14809361	1.976	1
13	49025788	57498711	8472924	0.801	1
14	57233545	60825152	3591608	0.528	1
15	47276316	48244951	968636	1.976	1
17	46664376	49553492	2889117	1.976	1
19	27182776	40570267	13387492	1.976	1
23	15697803	17254290	1556488	0.48	1
23	107925567	120757798	12832232	0.719	1
		Total	59190072
